# Supplementary material for: Comparison of the utility of SARC-F, SARC-CalF, and calf circumference as screening tools for sarcopenia in patients with osteoporosis
Source: PLoS One. 2024 Oct 22;19(10):e0310401. doi: 10.1371/journal.pone.0310401 (PMC11495547; doi:10.1371/journal.pone.0310401)
Supplement: S1 Dataset — (XLSX) [file pone.0310401.s003.xlsx]

## Sheet: data set
No	age	SEX(Men:1,Women:0)	BMI(kg/m2)	SMI(kg/m2)	HGS(kg)	CC(cm)	Sarcopenia(Yes=1)	Lumbar bone T score	Femoral bone T score	Osteoporosis(Yes=1)	Osteopenia(Yes=1)	Vulnerability fracture(YES=1)	SARC-F test-positive(Yes=1)	SARC-CalF test-positive(Yes=1)	Calf circumference test-positive(Yes=1)	Hypertension(Yes=1)	Diabetes mellitus(Yes=1)	dyslipidemia(Yes=1)	cancer(Yes=1)	rheumatoid arthritis(Yes=1)	polymyalgia rheumatica(Yes=1)	Drugs for osteoporosis(Yes=1)	Bisphosphonates(Yes=1)	Calcium(Yes=1)	Active vitamin D(Yes=1)	human parathyroid hormone(Yes=1)	Vitamin K(Yes=1)	Selective estrogen receptor modulator(Yes=1)	Anti-receptor activator of nuclear factor kappa B ligand antibody(Yes=1)	Sclerostin antibody(Yes=1)	Probable sarcopenia(Yes=1)
1	70	0	21.3032	6.06985	20.1	33.5	0	-3.5	-2.7	1	0	0	0	0	0	1	1	1	1	0	0	0	0	0	0	0	0	0	0	0	0
2	62	1	19.8017	7.85291	43	33.5	0	-2.1	-2	1	0	1	0	0	1	0	0	0	0	0	0	0	0	0	0	0	0	0	0	0	0
3	68	0	22.0896	5.95994	17	31	0	-2.4	-2.2	1	0	0	1	1	1	0	0	1	0	0	0	1	0	0	1	0	0	1	0	0	1
4	59	0	21.4309	6.97004	30.3	32.5	0	0	-2.1	0	1	0	0	0	1	0	0	0	0	0	0	0	0	0	0	0	0	0	0	0	0
5	69	1	18.7969	6.14742	22.9	34	1	-2.4	-3.3	1	0	0	1	0	0	1	0	0	1	0	0	0	0	0	0	0	0	0	0	0	1
6	60	0	20.6297	7.05015	27.2	32.5	0	-0.6	-1.6	0	1	0	0	0	1	0	0	1	0	0	0	0	0	0	0	0	0	0	0	0	0
7	84	0	20.1697	5.79986	18.4	33	0	-0.8	-2.9	1	0	0	0	0	0	0	0	0	1	0	0	0	0	0	0	0	0	0	0	0	0
8	55	0	21.0965	6.46378	22.1	32	0	-2.9	-2.7	1	0	0	0	1	1	0	0	1	0	0	0	0	0	0	0	0	0	0	0	0	0
9	50	0	26.6366	7.80222	22.9	39	0	-2.1	-1.2	0	1	0	0	0	0	1	0	1	0	0	0	0	0	0	0	0	0	0	0	0	0
10	67	0	19.2654	6.66584	24.1	32	0	-2	-2.8	1	0	0	0	0	1	1	0	0	0	0	0	0	0	0	0	0	0	0	0	0	0
11	74	0	20.4499	5.84284	18.4	31.8	0	-3.1	-2.6	1	0	0	0	1	1	1	0	0	1	0	0	0	0	0	0	0	0	0	0	0	0
12	58	0	18.1441	6.83748	26.9	32.1	0	-2.9	-2.3	1	0	0	0	0	1	0	0	0	0	0	0	0	0	0	0	0	0	0	0	0	0
13	42	0	18.0055	4.96249	14.8	32	1	-2.1	-2.4	1	0	0	1	1	1	0	0	0	0	0	0	0	0	0	0	0	0	0	0	0	1
14	68	0	18.9463	6.1459	24.9	33	0	-4.4	-2.4	1	0	1	1	0	0	0	0	0	0	0	0	0	0	0	0	0	0	0	0	0	0
15	54	0	16.2967	6.17427	23.3	29.5	0	-2.3	-1.9	0	1	0	0	1	1	0	0	0	0	0	0	0	0	0	0	0	0	0	0	0	0
16	71	0	21.8099	6.3134	20.9	36.2	0	-3.4	-3	1	0	0	0	0	0	1	0	0	0	0	0	0	0	0	0	0	0	0	0	0	0
17	63	0	16.741	6.59496	26	31.3	0	-1.3	-2.6	1	0	0	0	0	1	0	0	0	0	0	0	0	0	0	0	0	0	0	0	0	0
18	63	0	18.9928	6.33092	23	32.3	0	0.4	-1.8	1	0	0	0	0	1	0	0	1	0	0	0	1	1	0	0	0	0	0	0	0	0
19	81	1	27.5853	6.73839	25.3	37	1	1	-2	1	0	1	1	0	0	0	0	0	1	0	0	0	0	0	0	0	0	0	0	0	1
20	70	0	18.7503	6.30434	19.3	33.5	0	-2.7	-2.1	1	0	0	0	0	0	0	0	0	0	0	0	1	0	0	0	0	0	0	0	0	0
21	77	0	19.5462	5.52287	16.6	31.5	1	-2.1	-3.3	1	0	0	0	1	1	0	1	1	1	0	0	0	0	0	0	0	0	0	0	0	1
22	66	0	23.3636	6.54001	21.1	33.5	0	-1.3	-2.7	1	0	0	0	0	0	0	1	1	0	0	0	0	0	0	0	0	0	0	0	0	0
23	51	0	17.4216	6.17946	24.3	30.6	0	-3.8	-3.7	1	0	0	0	1	1	0	0	0	1	0	0	1	0	0	1	0	0	0	0	0	0
24	82	0	27.3009	5.99411	20.4	35.5	0	-1.5	-2.5	1	0	0	0	0	0	0	0	0	0	0	0	1	1	0	0	0	0	0	0	0	0
25	71	0	15.7428	5.71377	24.1	29	0	-4.4	-3.1	1	0	0	0	0	1	1	0	1	1	0	0	1	1	0	1	0	0	0	0	0	0
26	55	0	16.5425	6.43319	27	33.5	0	-2	-2.2	0	1	0	0	0	0	0	0	0	0	0	0	0	0	0	0	0	0	0	0	0	0
27	69	1	18.1965	6.60683	22.9	32.3	1	-2.6	-2.6	1	0	0	0	1	1	0	0	0	0	0	1	0	0	0	0	0	0	0	0	0	1
28	44	0	17.659	6.83448	27.2	33.8	0	-3.1	-2.3	1	0	0	0	0	0	0	0	0	0	0	0	0	0	0	0	0	0	0	0	0	0
29	59	0	21.7353	6.0096	17.4	34.5	0	-3.2	-1.5	1	0	0	0	0	0	0	0	0	0	0	0	0	0	0	0	0	0	0	0	0	1
30	67	1	18.3012	7.4719	37.4	32.7	0	-3.1	-2.8	1	0	1	0	0	1	0	0	0	0	0	0	0	0	0	0	0	0	0	0	0	0
31	79	0	20.6506	6.21388	19.3	37	0	-4.1	-2.6	1	0	0	0	0	0	0	1	0	1	0	0	1	0	0	1	0	0	0	0	0	0
32	70	0	18.6614	6.03752	19.4	31.5	0	-3	-2	1	0	0	0	0	1	0	0	1	1	0	0	1	1	0	0	0	0	0	0	0	0
33	61	0	17.7478	6.39256	26.4	33	0	-2.5	-2.4	1	0	0	0	0	0	0	0	0	0	0	0	1	0	0	0	0	0	1	0	0	0
34	71	0	18.1032	6.17809	23.7	30.8	0	-2.9	-3.3	1	0	0	0	0	1	0	0	0	0	0	0	1	0	0	1	0	0	0	0	0	0
35	57	1	24.7759	5.97145	23	38.5	1	-2.6	-2.5	1	0	0	0	0	0	1	0	0	0	0	0	1	0	0	1	0	0	0	0	0	1
36	67	0	24.3927	7.44397	30.1	36	0	-1.5	-2.2	1	0	1	0	0	0	0	0	0	0	0	0	0	0	0	0	0	0	0	0	0	0
37	67	0	22.4126	6.60488	21.1	34.5	0	-0.4	-1.6	0	1	0	0	0	0	0	0	0	0	0	0	0	0	0	0	0	0	0	0	0	0
38	72	0	23.2549	5.90528	22.4	33.4	0	0	-3.1	1	0	0	0	0	0	1	0	0	1	0	0	0	0	0	0	0	0	0	0	0	0
39	71	1	23.5988	7.92998	34.5	33.5	0	0.9	-0.9	1	0	0	0	0	1	1	1	1	1	0	0	1	0	0	0	0	0	0	0	0	0
40	73	0	22.0956	5.40433	15.3	31	1	1.6	-3	1	0	0	0	1	1	1	1	1	0	0	0	1	0	1	1	0	0	0	1	0	1
41	72	0	17.3129	6.37237	24.8	31.8	0	-6.1	-2.6	1	0	0	0	0	1	0	0	0	0	0	0	1	0	0	1	0	0	0	0	1	0
42	67	0	21.0679	6.32853	25	33.5	0	-1.4	-2.8	1	0	0	0	0	0	0	0	0	0	0	0	0	0	0	0	0	0	0	0	0	0
43	68	0	22.2552	6.09957	19.1	31	0	-3.1	-3.1	1	0	0	0	1	1	0	0	0	1	1	0	0	0	0	0	0	0	0	0	0	0
44	74	0	17.231	5.85683	19.4	30.7	0	0	-2.3	1	0	0	0	0	1	0	0	1	1	0	0	1	0	0	1	0	0	0	0	0	0
45	48	0	16.8146	5.88511	21.1	32	0	-2.6	-1.6	1	0	0	0	0	1	0	0	0	0	0	0	1	0	0	1	0	0	0	0	0	0
46	68	1	18.6159	6.36861	31.2	31.5	0	-3.6	-1.6	1	0	0	0	0	1	0	0	0	1	0	0	1	0	1	1	0	0	0	1	0	0
47	87	0	16.8233	5.11429	14	29	1	-2.8	-4	1	0	1	1	1	1	1	0	0	0	0	0	1	0	1	1	0	0	0	1	0	1
48	73	1	18.7876	6.35725	27.9	32	1	-5.3	-2.1	1	0	1	0	0	1	0	0	0	0	0	0	1	0	1	1	0	0	0	1	0	1
49	70	0	21.8535	6.3513	25.7	34.4	0	-2.5	-2.8	1	0	0	0	0	0	0	0	0	0	0	0	1	0	0	0	0	0	1	0	0	0
50	80	0	17.9876	5.56976	23.1	30.6	0	-4.1	-3.9	1	0	0	0	1	1	0	0	0	0	0	0	1	1	0	1	0	0	0	0	0	0
51	72	0	23.6915	7.21755	23.9	36.7	0	-0.6	-1.9	0	1	0	1	0	0	0	0	0	0	0	0	0	0	0	0	0	0	0	0	0	0
52	77	0	20.8835	6.38105	26.4	33	0	-2.7	-2.6	1	0	0	0	0	0	0	0	0	0	0	0	1	0	0	0	0	0	1	0	0	0
53	78	0	24.0234	6.33307	21.7	31.5	0	-1.2	-2.4	1	0	0	0	1	1	1	0	0	1	0	0	1	0	1	1	0	0	0	1	0	0
54	84	1	22.3007	7.13188	27.9	37.3	0	-0.8	-2.4	1	0	0	0	0	0	0	0	0	1	0	0	1	0	0	1	0	0	0	0	0	1
55	71	1	28.2911	5.965	25.1	35.1	1	-2.2	-1.1	1	0	1	0	0	0	1	1	0	0	0	0	1	0	1	1	0	0	0	1	0	1
56	68	0	17.2805	5.53158	20.1	30.7	0	-4.1	-2.8	1	0	0	0	0	1	1	0	0	1	0	0	1	1	1	1	0	0	0	0	0	0
57	78	1	21.2508	6.91467	25.9	33.3	1	-0.7	-1.7	1	0	0	0	1	1	1	0	1	0	0	0	1	1	0	0	0	0	0	0	0	1
58	50	0	16.6574	5.82051	20.7	29.8	0	-2.6	-2.6	1	0	0	0	0	1	0	0	0	0	0	0	1	0	0	0	0	0	1	0	0	0
59	68	0	20.4471	6.45057	26.4	34.7	0	-1.8	-1.2	1	0	0	0	0	0	0	0	0	0	0	0	1	0	1	1	0	0	0	1	0	0
60	75	0	26.674	6.70135	19.2	38.2	0	-0.7	-2	0	1	0	0	0	0	0	0	1	0	0	0	0	0	0	0	0	0	0	0	0	0
61	64	0	19.071	5.63368	22.6	32	0	-3.2	-1.5	1	0	0	0	0	1	0	0	1	1	0	0	1	1	0	0	0	0	0	0	0	0
62	75	0	31.9254	6.82127	23	38.8	0	-3.2	-1.5	1	0	0	0	0	0	1	1	1	0	0	0	1	1	0	0	0	0	0	0	0	0
63	79	0	20.4847	5.98659	9.1	33	0	-2.7	-3.2	1	0	0	0	0	0	1	0	1	0	1	0	1	1	0	0	0	0	0	0	0	1
64	80	1	17.4649	5.88104	27	29	1	-2.3	-1.9	1	0	0	0	0	1	1	1	1	1	0	0	1	1	0	1	0	0	0	0	0	1
65	87	0	29.213	6.63291	15.6	36	0	-1	-2.3	1	0	0	1	0	0	1	0	0	0	0	1	1	0	1	1	0	0	0	1	0	1
66	83	0	21.7066	5.90178	20.7	33	0	-1.2	-3.1	1	0	0	1	0	0	0	0	0	0	0	0	1	1	0	1	0	0	0	0	0	0
67	67	0	21.5749	6.96907	26.3	34	0	-3.4	-3.2	1	0	1	0	0	0	0	0	1	0	0	0	1	0	1	1	0	0	0	1	0	0
68	69	0	22.9113	6.22991	28.1	37	0	-3.3	-2.9	1	0	0	0	0	0	0	0	1	1	0	0	1	0	0	1	0	0	0	0	0	0
69	65	0	23.5134	7.1773	34.3	34.1	0	-2.7	-2.2	1	0	0	0	0	0	1	0	1	0	0	0	1	0	0	1	0	0	0	0	0	0
70	69	0	19.6752	6.01829	23.4	29.4	0	-1.6	-2.3	1	0	0	0	0	1	0	0	1	0	0	0	1	0	0	1	0	0	0	1	0	0
71	74	1	18.3066	7.52855	39	34	0	-4.3	-2.8	1	0	1	0	0	0	0	0	1	1	0	0	1	0	1	1	0	0	0	1	0	0
72	38	0	16.9204	6.32063	23	30.5	0	-0.6	-2.4	1	0	0	0	0	1	1	0	0	0	0	0	0	0	0	0	0	0	0	0	0	0
73	66	0	22.192	6.84986	23	35.2	0	-3.1	-2.4	1	0	0	0	0	0	0	0	0	0	0	0	1	0	0	1	0	0	1	0	0	0
74	73	0	16.4865	5.97467	18.7	27.9	0	-3.9	-2.8	1	0	0	0	0	1	0	0	0	0	0	0	1	0	1	1	0	0	0	1	0	0
75	71	0	23.4404	6.8867	27.4	36.4	0	-3.5	-3.6	1	0	0	0	0	0	1	0	1	0	0	0	1	0	1	1	0	0	0	1	0	0
76	58	0	20.8889	6.17778	12.1	35.2	0	-1.2	-2.6	1	0	0	0	0	0	0	0	0	0	0	0	0	0	0	0	0	0	0	0	0	1
77	75	0	16.8083	6.35243	20	31.5	0	-3.2	-2.8	1	0	0	0	1	1	0	0	0	1	0	0	1	0	1	1	0	0	0	1	0	0
78	77	0	16.4254	5.92535	18.8	27.7	0	-1.3	-2.5	1	0	0	0	0	1	0	1	0	0	0	0	1	1	0	0	0	0	0	0	0	0
79	69	0	24.3664	6.37515	18.4	33.5	0	-1.3	-2.7	1	0	0	0	0	0	1	0	1	1	0	0	0	0	0	0	0	0	0	0	0	0
80	66	0	19.0285	5.39215	17.1	31	1	-2.1	-2.9	1	0	0	0	1	1	0	0	0	1	0	0	0	0	0	0	0	0	0	0	0	1
81	69	0	22.491	6.56167	23.7	35.4	0	-3.2	-2.8	1	0	0	0	0	0	0	1	1	0	0	0	1	0	0	0	0	0	1	0	0	0
82	69	0	18.7578	6.16262	23.4	29.5	0	-2.6	-1.7	1	0	1	0	1	1	1	0	1	0	0	0	0	0	0	0	0	0	0	0	0	0
83	69	0	19.1197	6.30082	19.3	33	0	-3.3	-2.4	1	0	0	0	0	0	1	0	0	0	0	0	1	1	0	0	0	0	0	0	0	0
84	67	0	22.4275	6.85629	31.2	34.2	0	-2.9	-3.1	1	0	0	0	0	0	0	0	0	1	0	0	0	0	0	0	0	0	0	0	0	0
85	66	0	21.3203	6.57414	21.2	33	0	-2.4	-3	1	0	0	0	0	0	0	0	1	0	0	0	1	1	0	0	0	0	0	0	0	0
86	77	0	21.8401	5.19584	21.4	32.2	0	-3.2	-3.3	1	0	1	1	1	1	0	0	0	0	0	0	1	1	0	0	0	0	0	0	0	0
87	72	0	16.8544	5.91836	21.1	29	0	0.6	-2.2	1	0	1	0	0	1	0	0	0	0	0	0	1	0	0	1	0	0	0	0	1	0
88	60	0	22.5008	6.21681	26.7	36.6	0	-2.5	-2	1	0	0	0	0	0	0	0	1	0	0	0	1	0	0	1	0	0	0	0	0	0
89	80	0	19.8912	6.4271	18.2	34	0	-3	-1.9	1	0	1	0	0	0	1	0	1	1	0	0	1	0	1	1	0	0	0	1	0	0
90	63	0	17.0734	5.35814	18.5	29.5	0	-3	-3.4	1	0	0	0	0	1	0	0	1	0	0	0	1	0	0	1	0	0	1	0	0	0
91	51	0	19.9144	6.1723	21	33	0	-1.2	-2.5	1	0	0	0	0	0	0	0	0	0	0	0	1	1	0	0	0	0	0	0	0	0
92	52	1	22.9516	6.69281	34.9	36.4	0	-4.2	-2.3	1	0	0	0	0	0	0	0	0	0	0	0	1	1	0	0	0	0	0	0	0	0
93	59	0	24.4883	6.77609	25.5	33.7	0	-1.6	-2.3	1	0	0	0	0	0	0	0	0	0	0	0	1	0	0	1	0	0	1	0	0	0
94	67	0	20.5695	6.15829	26.1	34.5	0	-2.9	-2.4	1	0	1	0	0	0	0	0	0	1	0	0	1	1	0	0	0	0	0	0	0	0
95	72	1	24.3298	8.44968	30.1	37.9	0	-3.3	-3.2	1	0	1	0	0	0	0	0	0	0	0	0	1	1	0	0	0	0	0	0	0	0
96	76	0	22.9234	6.16428	17.9	33.3	0	-3.8	-2.2	1	0	0	0	0	0	0	0	1	0	0	0	1	0	0	1	0	0	0	0	1	1
97	69	0	22.6634	6.83296	25.1	33.5	0	-1	-2.1	1	0	0	0	0	0	1	0	0	1	0	0	1	0	0	1	0	0	0	0	0	0
98	66	0	17.6252	6.36701	25.7	30	0	-3.8	-1.3	1	0	0	0	0	1	0	0	0	0	0	0	1	0	0	1	0	0	0	0	0	0
99	74	0	21.7603	6.21086	24.4	34.1	0	-1.2	-2.5	1	0	0	0	0	0	0	0	0	1	0	0	1	1	0	1	0	0	0	0	0	0
100	80	0	22.6449	4.68696	16.7	27.7	1	-3.9	-1.7	1	0	1	1	1	1	1	1	1	0	0	0	1	1	0	0	0	0	0	0	0	1
101	78	0	19.1461	5.78616	20.7	30	0	-4.7	-3.7	1	0	0	0	0	1	0	0	0	1	0	0	0	0	0	0	0	0	0	0	0	0
102	36	0	20.9338	6.36448	27.9	31	0	-2.6	-1.7	1	0	1	1	1	1	1	0	0	0	0	0	1	0	0	1	0	0	0	0	0	0
103	83	0	25.8265	6.59304	15.1	34.9	0	-3.3	-3	1	0	1	0	0	0	1	0	1	0	0	0	0	0	0	0	0	0	0	0	0	1
104	81	0	32.5436	5.16209	10.7	36.3	1	-2.1	-3	1	0	0	1	0	0	1	1	1	0	0	0	1	0	1	1	0	0	0	1	0	1
105	74	0	16.5666	6.20301	22.5	31.8	0	-1.9	-4.7	1	0	0	1	1	1	0	1	1	0	0	0	0	0	0	0	0	0	0	0	0	0
106	65	0	21.5626	5.63729	18.8	32	0	-5.9	-2.3	1	0	1	0	1	1	0	0	0	0	0	0	1	1	0	0	0	0	0	0	0	0
107	72	0	21.8375	6.79094	23.3	36	0	-2.6	-2.1	1	0	0	0	0	0	1	0	0	1	0	0	0	0	0	0	0	0	0	0	0	0
108	74	0	24.3548	6.05405	17.2	35.2	0	-1	-2.5	1	0	0	0	0	0	0	0	0	1	0	0	0	0	0	0	0	0	0	0	0	1
109	82	1	22.155	7.71604	32.8	35	0	-0.3	-0.5	1	0	0	0	0	0	1	0	0	0	0	0	1	0	0	1	0	0	0	0	0	0
110	79	1	22.7536	6.42598	27.5	31	1	-2.4	-2.4	1	0	0	1	1	1	1	1	1	0	0	0	1	1	0	0	0	0	0	0	0	1
111	72	0	19.8884	5.34172	16.2	29.4	1	-5.1	-3.8	1	0	0	0	1	1	0	0	0	1	0	0	1	0	1	1	0	0	0	1	0	1
112	65	0	17.9759	6.24693	26.1	29.5	0	-3.8	-3.5	1	0	0	0	1	1	1	1	1	0	0	0	0	0	0	0	0	0	0	0	0	0
113	79	1	22.7508	6.60106	31.9	34	0	-3.9	-2.4	1	0	0	0	0	0	1	1	0	0	0	0	1	0	0	1	0	0	0	0	0	0
114	65	0	20.5655	6.39256	23.4	31.3	0	-3	-2.1	1	0	0	0	0	1	0	0	1	0	0	0	1	0	0	1	0	0	1	0	0	0
115	71	0	27.2383	6.96142	18.4	36.5	0	0.9	-2.1	1	0	0	0	0	0	0	0	0	1	0	0	1	1	0	1	0	0	0	0	0	0
116	78	0	21.7335	5.17227	15.6	28.5	1	-2	-3.1	1	0	0	0	1	1	1	1	1	0	0	0	1	1	0	0	0	0	0	0	0	1
117	63	0	17.9722	5.99072	21	30.6	0	-2.8	-3.1	1	0	0	0	1	1	0	0	1	0	0	0	0	0	0	0	0	0	0	0	0	0
118	59	1	21.6393	7.86161	34.9	35.6	0	-2.3	-2.4	1	0	1	0	0	0	0	0	0	1	0	0	0	0	0	0	0	0	0	0	0	0
119	71	1	18.7764	7.64723	38.8	36.6	0	-2.7	-1.1	1	0	0	0	0	0	0	1	1	0	0	0	1	0	0	1	0	0	0	0	0	0
120	70	0	17.043	5.76101	26.4	30.4	0	-2.9	-2.8	1	0	0	0	1	1	0	0	0	1	0	0	1	0	1	1	0	0	0	1	0	0
121	85	0	34.6094	6.66143	20.3	39.7	0	-0.6	-2.3	1	0	0	0	0	0	1	0	0	0	0	0	1	0	1	1	0	0	0	1	0	0
122	63	0	17.252	6.00958	23.6	29.5	0	-3.6	-2.2	1	0	0	0	0	1	0	0	0	0	0	0	1	0	1	1	0	0	0	1	0	0
123	66	1	22.1938	7.3594	31.3	37.5	0	-3.2	-2.1	1	0	1	0	0	0	0	1	1	1	0	0	0	0	0	0	0	0	0	0	0	0
124	72	0	22.6582	6.82372	20.6	33.5	0	-1.4	-2.8	1	0	0	0	0	0	1	0	0	0	0	0	1	0	0	0	0	0	1	0	0	0
125	76	0	16.7968	5.07405	15.1	28.2	1	-2	-2.5	1	0	1	0	1	1	0	0	0	0	0	0	1	0	1	1	0	0	0	1	0	1
126	73	0	17.6793	5.2303	13.4	30	1	-3.7	-3	1	0	0	0	1	1	0	0	1	0	0	0	1	1	0	0	0	0	0	0	0	1
127	68	0	22.5988	5.95912	20.9	33.2	0	-3	-3.1	1	0	1	0	0	0	0	0	0	0	0	0	1	1	0	0	0	0	0	0	0	0
128	68	0	17.9569	5.99934	16.5	32.8	0	-4	-2.2	1	0	0	0	1	1	0	0	0	0	0	0	1	0	0	0	0	0	1	0	0	1
129	59	0	28.3608	7.37061	31.5	41	0	-2.7	-0.8	1	0	0	0	0	0	0	0	0	0	0	0	1	1	0	0	0	0	1	0	0	0
130	63	0	22.713	6.20256	20.6	34.5	0	-1.3	-2.8	1	0	0	0	0	0	0	0	0	0	0	0	1	0	1	1	0	0	0	1	0	0
131	85	0	22.8869	5.91753	19.9	30.1	0	-3	-4	1	0	1	1	1	1	0	0	0	0	0	0	1	0	0	1	0	0	0	0	1	0
132	77	0	22.9672	5.87647	12.5	35.4	0	-2.6	-2.3	1	0	0	0	0	0	1	0	0	0	0	0	1	1	0	0	0	0	0	0	0	1
133	59	0	22.8292	6.6619	27.2	33	0	-2.1	-1.8	0	1	0	0	0	0	0	0	0	0	0	0	0	0	0	0	0	0	0	0	0	0
134	61	1	26.3045	7.54689	29.4	39	0	0.9	-2.1	1	0	0	0	0	0	0	0	1	0	0	0	1	0	0	1	0	0	0	0	0	0
135	65	0	21.9181	6.50876	24.6	36	0	-3.9	-1.8	1	0	0	0	0	0	0	0	0	1	0	0	1	1	0	1	0	0	0	0	0	0
136	51	0	33.7341	7.853	29.7	42.2	0	-0.8	-1	1	0	0	0	0	0	0	0	1	1	0	0	1	0	1	1	0	0	0	0	0	0
137	52	0	21.2795	6.58089	22.8	32.6	0	-2	-2.6	1	0	0	0	0	1	0	0	0	1	0	0	1	0	0	1	0	0	0	0	0	0
138	61	0	16.0048	6.17444	22.7	29.1	0	-2.3	-2.7	1	0	0	0	0	1	0	0	0	1	0	0	1	1	0	0	0	0	0	0	0	0
139	78	0	21.7023	6.46166	20.4	33.3	0	-3.2	-2.8	1	0	0	0	0	0	0	0	0	0	0	0	1	1	0	1	0	0	0	0	0	0
140	33	0	20.4034	6.28785	24.7	33.1	0	-1.9	-3.3	1	0	0	0	0	0	0	0	0	0	0	0	1	0	1	1	0	0	0	0	0	0
141	70	0	22.8693	6.29473	21.1	35	0	-4.2	-3.8	1	0	0	0	0	0	0	0	0	0	0	0	0	0	0	0	0	0	0	0	0	0
142	66	0	23.7642	6.04106	16	34.6	0	-1.9	-1	1	0	1	0	0	0	0	0	0	0	0	0	1	1	0	1	0	0	0	0	0	1
143	74	0	22.9479	6.50191	22	32	0	-3.9	-3	1	0	1	0	1	1	0	0	0	0	0	0	1	0	0	0	0	0	1	0	0	0
144	90	1	19.6237	5.05331	18.1	31	1	-3.8	-3.5	1	0	1	0	1	1	1	0	0	1	0	0	1	1	0	0	0	0	0	0	0	1
145	67	0	18.582	6.39252	19.3	31.9	0	-2.5	-2.4	1	0	0	0	0	1	0	0	0	1	0	0	1	1	0	0	0	0	0	0	0	0
146	87	0	18.5185	5.03662	20.6	26.6	0	-3.9	-2.3	1	0	1	0	1	1	1	0	1	0	0	0	1	0	1	1	0	0	0	1	0	0
147	84	1	15.883	4.66439	21.9	28.4	1	-0.1	-3.1	1	0	0	0	1	1	1	0	1	1	0	0	1	0	1	1	0	0	0	1	0	1
148	68	1	25.4193	7.70281	39.3	35.8	0	0.4	-2.3	1	0	0	0	0	0	1	0	0	0	0	0	1	0	0	1	0	0	0	0	0	0
149	73	0	19.9361	5.53249	9.9	29	1	-3.2	-2.5	1	0	1	1	1	1	0	1	1	0	0	1	1	0	1	1	0	0	0	1	0	1
150	59	0	23.4511	6.71913	25.3	35.3	0	-0.1	-2.2	1	0	1	0	0	0	0	0	0	0	0	0	1	0	0	1	0	0	0	0	0	0
151	76	0	21.8667	6.44444	20	34.9	0	-2.5	-2.2	1	0	0	0	0	0	1	0	1	1	0	0	1	0	1	1	0	0	0	1	0	0
152	67	0	30.9714	7.2638	17.1	38.4	0	-2.4	-2	1	0	0	1	0	0	1	0	0	0	0	0	1	0	0	1	0	0	0	0	0	1
153	79	0	26.0069	6.2023	24.1	36.5	0	-2.2	-3.2	1	0	0	0	0	0	0	0	1	1	0	0	0	0	0	0	0	0	0	0	0	0
154	56	0	18.0371	6.15998	24	29.1	0	-3.6	-3.2	1	0	1	0	1	1	1	0	0	0	0	0	1	1	0	0	0	0	0	0	0	0
155	76	0	17.8667	6.17778	23.1	30.8	0	-2.3	-2.8	1	0	0	0	0	1	0	0	0	1	0	0	1	0	0	0	0	0	0	0	0	0
156	75	0	18.5505	5.61987	22.1	31.2	0	-4.3	-3.6	1	0	0	0	1	1	0	0	0	0	0	0	0	0	0	0	0	0	0	0	0	0
157	48	0	26.5423	7.19234	23.9	38.9	0	-2.9	-2.1	1	0	0	0	0	0	0	0	0	1	0	0	1	0	1	1	0	0	0	1	0	0
158	85	0	23.9322	5.2521	12.6	31.2	1	-2.2	-2.5	1	0	0	0	1	1	1	1	0	0	0	0	1	0	1	1	0	0	0	1	0	1
159	69	1	21.7494	7.05208	28.6	33.1	0	-0.5	-1.9	1	0	0	0	1	1	1	0	0	0	0	0	1	0	0	1	0	0	0	0	0	0
160	61	0	23.1599	6.48035	25.7	36.9	0	-2.3	-3	1	0	0	0	0	0	0	0	0	0	0	0	1	0	1	1	0	0	0	1	0	0
161	44	0	21.801	5.92461	24.9	34.1	0	0.2	-2.2	0	1	0	0	0	0	0	0	0	0	0	0	0	0	0	0	0	0	0	0	0	0
162	54	0	19.9487	6.04871	31	33	0	-2.9	-2.1	1	0	0	0	0	0	0	0	0	0	0	0	1	0	0	1	0	0	1	0	0	0
163	71	0	21.3127	5.85693	20.1	33	0	-3	-2	1	0	0	0	0	0	1	0	1	0	0	0	1	0	0	1	0	0	1	0	0	0
164	58	0	18.5261	6.14991	23.1	30.8	0	-2.9	-1.6	1	0	0	0	1	1	0	0	0	0	0	0	1	0	0	1	0	0	1	0	0	0
165	67	0	22.8231	6.59603	28.1	37.2	0	-2.2	-2	1	0	0	0	0	0	0	0	0	0	0	0	1	0	0	0	0	0	1	0	0	0
166	67	0	23.1411	5.97773	21.9	41.4	0	-3.8	-4	1	0	0	0	0	0	0	0	0	1	0	0	1	1	0	0	0	0	0	0	0	0
167	77	0	22.899	6.38569	19.3	33	0	-0.1	-1.5	0	1	0	1	0	0	1	1	1	0	0	0	0	0	0	0	0	0	0	0	0	0
168	75	0	17.4071	6.29702	19	30.4	0	-4	-1.8	1	0	0	0	1	1	0	0	0	0	0	0	1	0	1	1	0	0	0	1	0	0
169	77	0	24.281	6.21593	22.1	34.4	0	-4.1	-2.9	1	0	1	0	0	0	1	0	1	0	0	0	1	0	1	1	0	0	0	1	0	0
170	74	1	19.3544	5.26759	24.1	28.2	1	-1.4	-3.4	1	0	0	0	0	1	0	0	0	0	0	0	0	0	0	0	0	0	0	0	0	1
171	52	0	21.6165	6.06985	19.1	35.5	0	-2.1	-1.7	1	0	0	0	0	0	0	0	0	0	0	0	1	0	0	1	0	0	0	0	0	0
172	50	0	16.4633	5.47382	20.9	30.5	0	-2.7	-2.1	1	0	0	0	0	1	0	0	0	0	0	0	0	0	0	0	0	0	0	0	0	0
173	77	0	29.8307	6.34196	20.9	39	0	-1.5	-2.5	1	0	0	0	0	0	1	1	1	1	0	0	1	0	0	1	0	0	0	0	0	0
174	75	0	19.3769	6.28785	26.3	31.4	0	-2.5	-0.7	1	0	1	0	0	1	1	1	1	0	0	0	1	1	0	0	0	0	0	0	0	0
175	38	0	15.8423	5.71753	23.6	31.2	0	-2.6	-2.7	1	0	0	0	1	1	0	0	0	0	0	0	0	0	0	0	0	0	0	0	0	0
176	70	0	16.6187	5.00837	18.5	30	0	-3.7	-2.5	1	0	0	0	1	1	0	0	0	1	0	0	1	0	1	1	0	0	0	1	0	0
177	21	1	20.9951	6.51114	34.2	35.5	0	-2.3	-0.7	0	1	0	0	0	0	0	0	0	0	0	0	0	0	0	0	0	0	0	0	0	0
178	67	0	24.1533	5.97147	19	33.6	0	-2.3	-1.8	1	0	1	0	0	0	0	0	0	0	0	0	1	1	0	1	0	0	0	0	0	0
179	62	0	19.428	5.88848	27.3	30.3	0	-3.2	-3.4	1	0	1	1	1	1	0	0	1	0	0	0	1	0	0	1	0	0	0	0	0	0
180	73	0	20.8181	5.75237	17.9	32.3	0	-3.2	-2	1	0	0	0	0	1	0	0	1	1	0	0	1	0	1	1	0	0	0	1	0	1
181	72	0	21.5799	6.20312	23.7	34	0	-3.4	-2.4	1	0	0	0	0	0	0	0	0	0	0	0	1	0	0	1	0	0	0	0	0	0
182	79	0	23.0048	6.39256	24.2	33.4	0	-1.1	-3.1	1	0	0	0	0	0	0	0	0	1	0	0	1	0	0	1	0	0	0	0	0	0
183	59	0	19.2635	6.22742	24.4	33	0	-4.3	-2.4	1	0	0	0	0	0	0	0	1	0	0	0	0	0	0	0	0	0	0	0	0	0
184	72	0	18.7498	5.97478	19.3	30	0	-2.3	-1	1	0	0	0	0	1	0	0	1	1	0	0	1	0	1	1	0	0	1	0	0	0
185	53	0	16.385	6.10421	20.9	31.4	0	-1.7	-1.7	1	0	0	0	1	1	0	0	0	0	0	0	1	0	0	1	0	0	0	0	0	0
186	85	0	24.8099	6.87107	21.7	34.1	0	-0.9	-2.1	1	0	0	0	0	0	1	1	1	0	0	0	1	0	1	1	0	0	0	1	0	0
187	69	0	19.6913	6.32484	27.6	32.5	0	-2.8	-1.5	1	0	0	0	1	1	0	0	0	1	0	0	1	1	0	0	0	0	0	0	0	0
188	82	0	20.7321	6.10857	18.2	30.6	0	3	-2.4	1	0	1	0	1	1	0	0	1	1	0	0	1	0	1	1	0	0	0	1	0	0
189	52	0	19.8396	6.3126	22	32	0	0.2	-1.6	1	0	0	0	0	1	0	0	0	1	0	0	1	0	0	1	0	0	0	0	0	0
190	60	0	18.1525	6.5144	28.9	32	0	-2.3	-1.9	0	1	0	0	0	1	0	0	0	0	0	0	0	0	0	0	0	0	0	0	0	0
191	73	0	20.7074	6.55873	22.1	34.6	0	-2.2	-2.2	1	0	0	0	0	0	0	0	0	0	0	0	1	0	0	1	0	0	1	0	0	0
192	67	0	19.2447	5.64286	21.7	29.6	0	-2.4	-2.3	1	0	0	0	0	1	0	0	1	0	0	0	1	0	0	1	0	0	1	0	0	0
193	72	0	19.0056	6.53588	27.3	31.6	0	-3.8	-3.2	1	0	1	0	0	1	0	0	0	0	0	0	1	0	0	1	0	0	0	0	1	0
194	47	0	19.6838	6.39611	23	33	0	-1.5	-2.7	1	0	0	0	0	0	0	0	0	1	0	0	1	0	1	1	0	0	0	0	0	0
195	56	0	26.2151	7.33375	30.7	34.2	0	-1.9	-2.6	1	0	1	0	0	0	0	1	1	0	0	0	1	1	0	0	0	0	0	0	0	0
196	85	0	13.3866	4.99026	16	26.4	1	-3.6	-3.3	1	0	0	0	1	1	0	0	0	0	0	0	1	0	0	1	0	0	1	0	0	1
197	56	0	22.7719	6.32969	28.7	34.4	0	-2.9	-2.3	1	0	0	0	0	0	0	0	0	1	0	0	0	0	0	0	0	0	0	0	0	0
198	78	0	26.097	6.07674	17.2	33.5	0	-2.2	-2.8	1	0	0	0	0	0	0	0	1	0	0	0	1	0	1	1	0	0	0	1	0	1
199	70	1	23.8797	7.64729	42.8	34.9	0	-1.4	-1.5	0	1	0	0	0	0	0	0	0	0	0	0	0	0	0	0	0	0	0	0	0	0
200	72	0	17.6569	5.85559	18.2	30	0	-2.6	-2.4	1	0	0	1	1	1	0	0	0	1	0	0	1	0	1	1	0	0	0	1	0	0
201	67	0	19.1161	5.36233	21.6	33	0	-2.9	-2.2	1	0	0	0	0	0	0	0	0	0	0	0	1	0	1	1	0	0	1	0	0	0
202	78	0	23.8419	5.38202	19.3	30.5	0	-2.3	-3.3	1	0	1	0	1	1	0	0	0	0	0	0	0	0	0	0	0	0	0	0	0	0
203	46	0	23.1571	7.28234	29.7	39.8	0	-1.8	-2.1	0	1	0	0	0	0	0	0	0	0	0	0	0	0	0	0	0	0	0	0	0	0
204	46	0	23.7229	7.14935	25.1	35.6	0	-0.9	-2	0	1	0	0	0	0	0	0	0	0	0	0	0	0	0	0	0	0	0	0	0	0
205	74	0	23.4245	6.28582	18.1	33.5	0	-3.3	-2.9	1	0	0	0	0	0	1	0	0	1	0	0	1	0	0	1	0	0	0	0	0	0
206	42	0	23.7813	6.08933	26.1	34.7	0	-0.8	-1.7	0	1	0	0	0	0	0	0	0	0	0	0	0	0	0	0	0	0	0	0	0	0
207	73	1	19.7124	6.79627	38.1	33.3	0	-2.8	-1.2	1	0	0	0	0	1	1	0	0	0	0	0	0	0	0	0	0	0	0	0	0	0
208	42	0	23.9294	6.59471	22.1	35	0	-2	-1.9	0	1	0	0	0	0	0	0	0	1	0	0	0	0	0	0	0	0	0	0	0	0
209	69	0	23.9972	6.6704	24.3	34.5	0	-0.9	-2.2	0	1	0	0	0	0	0	0	0	0	0	0	0	0	0	0	0	0	0	0	0	0
210	79	0	25.603	6.41172	24.3	36	0	-2.1	-2.2	1	0	1	0	0	0	1	0	0	0	0	0	1	0	1	1	0	0	0	1	0	0
211	50	0	19.4858	6.0596	17.2	31.6	0	-1.4	-1.1	1	0	0	0	0	1	0	0	0	0	0	0	1	0	0	0	0	0	1	0	0	1
212	77	0	24.3695	6.45835	24.7	34	0	-1.7	-2.5	1	0	0	0	0	0	1	0	1	1	0	0	1	0	0	1	0	0	0	0	0	0
213	72	0	26.4447	6.56361	21.2	36	0	-3.2	-3.2	1	0	0	0	0	0	0	1	0	1	0	0	0	0	0	0	0	0	0	0	0	0
214	49	1	23.8077	7.34418	37.1	36.4	0	-2.7	-2.6	1	0	0	0	0	0	0	1	0	0	0	0	1	0	0	1	0	0	0	0	0	0
215	67	0	27.0626	6.58029	26.4	36	0	-2.4	-1.1	0	1	0	0	0	0	0	0	0	0	0	0	0	0	0	0	0	0	0	0	0	0
216	64	1	18.9965	7.02422	35.1	32	0	-1.7	-2.2	1	0	0	1	1	1	1	1	0	0	0	0	1	0	0	1	0	0	0	0	0	0
217	61	0	17.0949	6.08681	17.5	30.1	0	-3.4	-1.8	1	0	0	0	1	1	0	0	0	1	0	0	1	1	0	0	0	0	0	0	0	1
218	43	0	22.2439	5.721	22.4	32	0	-1	-1.4	1	0	0	0	0	1	0	0	0	1	0	0	1	1	1	1	0	0	0	0	0	0
219	64	0	20.0182	7.39195	27.1	35.9	0	-0.3	-1.8	0	1	0	0	0	0	1	0	0	0	0	0	0	0	0	0	0	0	0	0	0	0
220	62	0	24.3632	6.95511	25.6	39.3	0	-2.4	-1.8	1	0	0	0	0	0	0	0	0	0	0	0	1	0	0	1	0	0	0	0	0	0
221	77	0	23.3714	6.46544	22.3	31.5	0	-2.7	-2.3	1	0	0	0	1	1	1	0	0	0	0	0	1	0	1	1	0	0	0	1	0	0
222	59	0	19.3046	6.59612	26.7	34	0	-1.2	-1.7	0	1	0	0	0	0	0	0	1	0	0	0	0	0	0	0	0	0	0	0	0	0
223	62	0	20.7798	6.53189	24.6	35.5	0	-3.3	-2.2	1	0	0	0	0	0	0	0	0	0	0	0	1	0	0	0	0	0	1	0	0	0
224	66	0	23.0365	6.91096	28.9	35	0	-3	-1.5	1	0	0	0	0	0	0	0	1	0	0	0	1	0	0	0	0	0	1	0	0	0
225	68	0	24.3538	5.93171	18.7	33	0	-1.5	-2.3	1	0	0	0	0	0	1	0	0	0	0	0	0	0	0	0	0	0	0	0	0	0
